# Supplementary material for: Psychological green climate as a mediator between green transformational leadership, innovation, and environmental awareness
Source: Front Psychol. 2025 Nov 20;16:1701658. doi: 10.3389/fpsyg.2025.1701658 (PMC12676600; doi:10.3389/fpsyg.2025.1701658)
Supplement: Supplementary file 1 [file Data_Sheet_1.CSV]

OGI1	OGI2	OGI3	OGI4	OGI5	PGC1	PGC2	PGC3	PGC4	PGC5	IEA1	IEA2	IEA3	IEA4	GTL1	GTL2	GTL3	GTL4	GTL5	GTL6
4	4	4	4	4	2	5	4	4	2	4	4	4	4	1	4	3	3	3	3
3	3	3	3	3	3	4	3	3	3	2	3	3	3	3	3	3	3	2	3
2	4	4	2	3	3	1	4	5	5	4	4	4	1	5	3	3	3	2	3
3	3	2	3	3	3	3	3	3	3	3	3	3	3	2	3	3	2	2	2
3	3	3	3	3	2	2	2	2	3	3	3	3	3	3	2	5	3	3	3
3	3	4	3	2	4	4	3	4	4	3	4	2	2	3	3	4	4	4	2
3	1	5	3	3	3	4	3	3	3	2	3	2	2	3	4	3	3	3	1
3	4	4	2	3	4	4	2	3	4	3	3	3	3	4	3	4	3	3	3
2	3	1	2	2	3	3	3	4	4	2	4	3	1	2	5	5	4	4	4
3	2	3	2	4	3	3	4	3	3	3	3	2	3	3	3	3	3	2	3
3	4	3	3	3	4	4	3	4	4	4	3	3	2	4	3	4	3	3	3
4	1	4	4	1	5	5	3	5	5	3	3	2	2	3	2	3	3	3	3
3	4	2	2	2	4	4	3	4	4	2	1	2	4	4	4	4	4	2	2
4	4	4	4	4	4	4	3	4	3	3	4	4	3	4	4	4	4	4	4
3	3	3	3	3	3	3	3	3	3	3	3	3	3	3	3	3	3	3	3
2	4	2	5	2	4	4	2	4	4	4	2	2	2	2	2	2	1	2	2
1	1	1	1	1	4	4	1	4	4	1	3	1	1	3	2	3	3	1	1
2	3	4	3	1	4	4	3	3	5	2	3	2	2	3	1	1	2	2	2
4	4	4	4	2	4	4	2	4	2	2	4	2	2	4	4	2	2	2	2
3	4	2	3	4	4	4	2	3	3	2	2	3	1	2	3	4	2	2	3
1	1	1	1	1	1	3	1	1	1	1	1	1	1	1	1	1	1	1	1
3	3	3	2	3	3	3	3	3	3	3	2	3	3	3	3	3	2	2	2
3	4	3	3	2	4	4	3	4	4	3	3	3	3	4	5	3	2	2	2
3	3	1	2	1	4	4	2	4	4	3	2	1	1	4	4	3	1	2	4
4	4	2	5	2	4	4	2	4	4	2	2	2	2	4	4	4	2	1	1
3	4	3	3	3	4	4	3	3	3	3	4	3	2	3	4	4	4	3	4
3	3	3	3	2	4	4	3	4	4	1	3	3	3	3	4	4	3	3	3
3	3	3	3	3	3	3	2	3	3	3	3	3	3	3	3	3	3	3	3
1	1	1	1	1	1	3	1	2	4	2	2	2	2	1	2	1	1	1	1
1	1	1	1	1	1	1	3	1	1	4	2	2	2	1	2	1	3	2	2
2	3	2	2	1	3	3	2	1	2	3	3	2	2	2	3	2	4	2	3
2	1	1	1	1	5	5	1	4	4	2	3	2	2	4	4	2	2	2	1
4	3	4	4	4	4	4	3	4	4	2	4	4	2	4	4	4	4	3	1
3	3	3	3	2	3	4	2	3	4	2	3	3	3	4	3	4	3	3	3
3	3	3	4	3	4	4	2	4	4	2	4	4	4	4	3	3	3	2	2
2	3	3	3	4	3	4	2	3	4	3	3	4	3	3	3	3	3	3	4
3	4	3	3	2	4	4	1	2	3	3	2	2	2	4	4	4	3	4	4
3	4	2	3	3	4	4	2	3	4	3	4	3	3	3	4	4	3	2	3
4	4	4	3	2	4	4	2	4	4	3	3	4	4	4	4	4	4	4	4
3	4	3	2	2	4	4	2	3	2	2	3	3	3	2	3	3	3	2	3
4	4	4	4	3	4	4	3	4	4	4	4	4	4	4	5	5	4	4	4
4	3	5	3	3	2	3	1	2	3	4	4	3	2	5	3	2	2	1	1
3	3	3	3	3	4	4	3	4	3	3	4	3	3	3	3	3	3	3	3
3	3	3	2	2	4	3	2	4	3	3	2	3	3	3	3	3	2	2	2
2	2	3	3	2	4	3	3	2	5	3	3	3	2	4	3	4	3	4	3
3	4	3	3	3	2	4	2	3	3	3	4	3	3	3	3	3	3	3	3
3	4	2	2	2	4	4	3	3	3	2	4	3	2	2	3	3	2	2	2
4	4	4	3	2	3	4	3	4	4	3	4	4	4	3	3	4	5	5	5
3	3	3	3	3	3	3	3	3	3	3	3	3	3	3	3	3	3	3	3
3	4	3	3	3	3	2	2	3	2	5	5	3	3	3	3	3	3	3	3
4	4	4	4	3	4	5	3	4	4	4	3	4	4	4	3	4	3	3	3
3	3	3	3	3	3	4	3	3	3	3	3	3	1	3	3	3	3	3	2
3	4	3	2	2	2	3	2	1	1	1	1	1	1	1	3	2	2	2	3
3	3	2	4	3	5	3	5	5	5	4	3	3	3	4	3	3	3	3	3
4	4	4	5	3	4	4	2	3	4	2	3	3	2	2	3	4	1	2	2
4	3	3	4	3	5	5	3	5	5	2	4	3	3	5	3	3	3	3	3
4	4	4	2	2	4	3	2	3	3	2	2	4	1	3	2	4	4	4	3
1	1	2	2	2	4	4	3	3	3	3	2	3	2	2	3	2	3	2	3
4	4	2	2	2	4	2	2	2	2	2	2	4	4	2	4	4	2	2	2
2	2	2	2	2	4	4	2	4	4	3	3	2	3	4	3	2	2	2	3
2	2	2	2	2	4	2	2	2	2	2	2	2	2	2	2	2	2	2	2
2	2	1	1	2	1	1	1	1	1	1	1	1	1	1	1	3	1	1	1
3	2	2	3	3	4	4	2	3	4	2	1	4	2	4	5	5	2	3	5
3	4	4	3	3	4	3	2	3	3	1	3	2	3	1	3	2	4	3	2
3	3	2	4	2	3	2	1	4	3	2	2	2	2	3	4	3	2	3	3
2	4	3	3	3	4	4	3	4	4	3	2	3	2	4	5	4	3	4	4
3	4	3	4	3	4	3	2	4	4	3	2	2	1	3	4	3	3	3	4
4	5	4	2	4	4	5	3	4	4	4	3	4	4	4	5	4	4	4	4
4	4	4	4	4	4	4	3	4	4	4	4	4	4	4	4	4	3	4	4
1	2	2	2	2	2	2	3	3	3	2	2	2	1	3	1	1	2	2	2
4	4	3	3	3	4	4	3	4	4	3	3	3	4	4	4	4	4	4	4
4	3	4	2	4	2	1	1	2	2	1	3	2	4	1	3	3	2	4	2
1	1	2	1	1	3	3	2	2	2	2	1	2	1	2	2	2	1	1	2
4	4	4	4	4	4	4	4	4	4	4	2	4	4	4	4	3	3	4	4
2	2	2	2	2	4	4	2	2	2	2	2	2	2	2	2	2	2	2	2
1	1	1	1	1	1	1	1	1	1	1	1	1	1	4	1	1	1	1	1
2	4	2	3	2	4	3	2	3	3	2	3	2	2	2	4	4	3	3	4
3	4	3	2	3	3	4	3	3	3	3	1	1	2	2	3	4	3	3	3
2	3	4	3	4	4	3	3	3	2	2	3	3	3	3	3	3	4	3	4
4	4	4	4	3	4	4	3	4	4	3	3	3	3	4	5	5	3	5	4
4	4	3	4	2	4	4	3	2	3	3	2	2	3	4	2	4	2	2	2
4	4	4	4	5	4	4	4	4	4	4	4	4	4	4	5	4	4	5	5
3	2	3	2	1	4	4	3	3	2	3	4	3	2	2	3	3	1	1	1
1	2	2	3	3	4	4	2	4	4	3	4	3	2	3	4	3	3	3	3
2	2	2	2	2	2	4	2	2	3	2	2	2	2	2	2	4	2	2	2
3	5	4	5	4	5	5	2	2	2	1	1	1	1	2	1	3	4	2	2
3	4	3	2	2	3	4	2	3	3	3	3	4	2	4	4	4	2	3	3
2	4	2	2	2	4	2	2	3	2	2	2	2	3	2	2	2	2	2	2
2	4	2	2	2	4	4	2	4	4	4	4	4	4	4	2	2	2	2	2
3	2	1	1	1	4	4	3	4	4	2	2	3	1	4	4	4	4	4	5
3	4	2	3	3	4	3	3	3	3	3	2	3	3	3	2	4	2	2	3
2	2	2	3	2	3	3	2	2	2	2	2	2	2	2	4	2	2	2	2
1	2	4	4	2	3	4	1	4	4	1	2	1	3	1	4	3	3	4	1
2	2	2	2	2	3	4	1	4	4	2	2	2	2	2	2	4	2	2	2
2	2	2	3	3	3	4	3	3	3	2	3	2	2	2	2	3	3	2	4
4	4	4	4	2	4	4	3	3	3	4	3	3	2	4	4	4	4	4	4
2	2	2	2	2	4	4	2	4	4	2	4	3	2	2	2	5	4	4	3
2	3	2	2	2	2	2	2	2	2	2	3	2	2	2	4	4	2	2	2
4	2	3	2	2	4	4	3	5	4	2	3	2	2	3	4	3	2	2	2
4	4	4	2	2	4	4	2	4	4	2	2	4	4	4	4	4	2	2	2
3	3	3	3	2	3	3	3	3	4	3	3	3	2	3	3	4	2	2	3
3	4	4	5	5	4	3	4	4	5	4	5	4	4	5	4	5	5	4	4
4	4	3	3	4	4	4	3	4	4	3	2	3	1	4	3	3	3	3	3
1	2	3	2	2	4	4	2	4	2	3	2	2	2	2	2	2	2	2	2
1	2	1	2	1	2	1	1	2	2	2	2	2	2	1	2	2	1	1	1
3	3	3	3	3	3	3	3	3	3	3	3	2	3	3	3	3	3	3	3
2	2	2	2	2	3	3	2	3	2	3	2	3	3	2	2	3	3	2	3
4	4	4	3	4	4	4	3	4	3	3	3	3	3	4	4	4	3	4	4
3	4	4	3	4	4	4	3	4	4	3	2	3	3	3	3	4	2	2	4
2	2	2	2	2	3	3	3	3	3	3	3	3	3	3	2	2	2	2	2
4	3	3	3	3	3	4	4	3	3	2	3	1	3	4	2	4	4	4	4
2	3	2	3	2	4	3	3	4	4	2	2	2	2	3	4	3	2	2	2
5	5	1	1	1	5	5	1	5	5	4	1	5	1	5	4	4	1	4	4
1	1	1	1	1	5	5	1	5	5	1	1	1	1	2	1	1	1	1	1
3	1	3	3	3	3	2	3	2	4	2	1	2	1	4	3	2	2	1	2
2	3	3	2	3	4	4	3	4	4	3	2	3	2	4	4	2	2	2	2
4	4	1	4	2	4	4	3	4	2	2	3	2	1	3	3	3	3	4	3
3	2	1	2	2	4	4	3	4	2	3	2	3	2	4	4	3	2	2	2
4	4	4	4	3	4	4	3	4	4	3	3	3	4	4	3	3	2	4	2
4	4	4	4	4	4	4	3	4	4	4	4	4	4	4	4	4	4	4	4
3	3	3	3	2	4	4	3	4	3	3	2	2	2	3	4	4	3	3	3
2	3	1	2	2	1	2	2	3	2	2	2	3	2	2	2	3	2	2	2
2	2	2	3	2	4	4	3	4	4	2	4	4	3	3	3	3	3	2	2
4	4	4	3	3	4	4	3	3	4	3	3	3	3	4	3	4	2	2	2
3	3	2	2	2	3	4	3	3	3	3	3	3	4	3	4	4	4	4	4
3	4	3	4	4	4	4	3	4	4	3	1	4	3	1	3	4	4	2	2
4	3	4	3	2	4	4	2	4	4	2	2	2	2	2	2	3	2	2	2
4	5	4	4	3	4	2	3	3	3	3	2	3	3	2	2	4	2	2	2
1	1	1	1	1	1	1	1	1	1	1	1	1	1	1	1	1	1	1	1
2	1	1	2	2	2	2	2	2	2	2	2	2	2	2	2	2	2	2	2
4	4	1	1	3	3	3	2	3	4	3	3	3	2	3	2	3	1	1	2
4	4	4	4	4	4	4	4	4	4	4	4	4	4	4	2	4	4	4	4
3	5	4	5	4	4	4	3	4	4	4	4	4	3	5	4	3	2	1	3
3	3	3	3	3	3	4	3	3	2	3	3	4	3	4	3	3	3	3	3
3	3	2	3	2	4	3	3	4	4	3	3	3	2	2	2	3	3	2	2
2	3	4	3	2	2	2	1	2	2	1	1	1	1	1	4	3	2	4	4
3	4	5	5	4	5	5	3	4	4	4	4	3	1	4	5	2	4	3	4
2	4	1	3	3	4	3	1	4	3	1	1	1	1	4	2	1	1	1	1
1	2	3	2	1	3	3	3	2	4	2	2	2	1	2	2	2	2	1	1
1	1	1	1	1	3	3	2	2	2	1	1	1	1	2	1	1	1	1	2
3	3	4	2	3	3	3	4	5	3	3	2	2	1	4	5	3	4	4	2
4	4	2	3	2	3	2	3	2	2	2	3	3	3	2	3	4	3	1	5
3	5	3	2	1	5	5	1	4	4	3	3	3	3	4	4	4	1	1	3
2	2	2	2	2	2	2	2	2	2	2	2	2	2	2	2	2	2	2	2
2	2	2	2	2	3	3	3	2	2	3	3	2	1	2	4	3	3	3	3
4	2	2	4	5	5	5	1	4	2	1	3	4	2	2	3	2	3	2	1
4	4	4	3	4	4	2	3	4	3	3	3	3	2	4	4	4	4	3	4
4	4	3	3	3	4	4	3	4	4	3	3	3	3	4	3	3	4	4	3
3	3	3	3	3	3	3	3	3	3	3	3	3	3	3	3	3	3	3	3
4	4	4	3	4	3	4	2	4	4	2	4	2	2	4	3	4	3	4	4
3	3	3	3	3	3	3	3	3	3	3	3	3	3	3	3	3	3	3	3
3	4	4	4	4	4	4	3	4	4	4	4	4	4	4	4	4	4	4	4
2	4	3	2	2	5	4	3	4	4	2	2	2	2	2	2	2	1	1	1
3	3	3	3	3	4	4	2	3	4	2	2	2	2	3	2	2	3	3	5
3	4	2	3	3	3	3	2	3	4	2	3	4	2	3	3	3	2	3	3
2	2	2	3	2	3	4	3	4	4	1	4	2	1	2	4	3	2	4	3
4	4	3	3	3	5	5	3	3	3	3	1	3	3	3	3	3	3	4	2
2	2	1	2	1	3	3	2	2	3	2	2	2	1	1	1	1	2	3	2
4	4	4	2	2	4	4	3	4	4	2	4	4	2	4	5	5	5	5	5
2	3	1	2	2	4	2	1	3	3	2	2	2	3	2	4	4	1	2	2
4	4	3	3	3	4	4	3	4	4	2	4	4	2	4	4	4	3	3	3
3	4	2	4	2	4	4	1	4	4	3	2	4	1	4	5	4	4	4	4
4	4	3	3	3	4	4	3	4	4	3	5	3	3	4	4	4	4	4	3
2	3	3	3	3	2	4	3	3	3	2	3	2	2	4	4	3	2	2	3
4	4	2	4	3	4	3	1	2	2	2	2	2	2	2	4	3	2	2	2
4	4	4	3	3	4	5	3	3	3	4	4	4	3	4	5	4	4	4	4
1	3	3	2	3	4	4	1	3	3	1	1	1	1	1	3	3	3	3	3
3	4	4	4	2	4	4	3	4	5	4	2	3	1	2	3	4	1	1	1
4	1	3	3	2	2	4	2	4	2	4	2	2	3	3	4	1	3	2	2
1	1	1	1	1	2	3	1	3	2	1	1	1	1	1	3	4	1	4	3
3	4	4	2	4	4	4	3	4	4	2	3	3	2	4	5	5	5	5	4
4	4	3	3	3	4	4	3	4	4	3	3	3	4	4	4	3	3	2	2
4	4	4	4	4	4	4	2	4	4	3	4	4	4	4	4	4	4	4	4
3	4	3	2	4	4	4	2	4	4	4	2	2	2	4	3	4	3	3	3
3	4	3	4	3	4	4	3	4	4	3	3	3	3	3	2	3	1	1	1
3	3	2	3	3	3	3	2	4	4	2	2	2	2	3	3	3	2	1	2
3	2	2	1	2	3	3	3	3	3	3	3	3	3	3	1	1	1	1	1
3	4	3	3	2	4	3	3	4	3	2	3	3	2	3	3	4	2	2	2
4	4	3	3	3	3	3	2	2	2	2	2	2	2	2	3	4	3	4	3
2	4	2	2	2	3	4	3	4	4	2	2	2	2	3	4	3	3	2	2
2	3	3	3	2	4	4	2	4	4	1	2	4	2	3	4	3	3	3	3
4	3	4	4	3	4	2	1	3	4	1	1	2	1	2	2	3	2	2	2
4	4	4	3	3	4	4	3	3	4	3	3	3	2	4	4	4	2	2	2
4	4	2	4	4	4	4	4	4	4	4	4	4	4	2	4	4	4	2	4
3	2	2	2	2	3	3	1	3	3	3	3	2	2	4	2	3	3	3	2
3	3	3	2	3	3	3	3	3	3	3	3	2	3	3	3	3	3	3	3
4	4	4	4	4	4	4	2	4	4	3	3	3	3	4	2	4	3	3	3
3	3	4	3	2	4	4	2	4	4	2	3	3	1	3	3	2	3	3	1
3	3	3	3	3	2	2	2	2	3	2	3	3	3	3	3	3	3	3	2
5	5	5	5	5	4	3	4	4	4	4	4	4	4	5	5	5	5	4	4
2	4	2	2	2	5	4	1	2	5	1	4	2	2	2	4	3	2	4	4
3	4	4	4	4	5	4	2	2	4	2	2	4	1	3	2	4	2	1	1
3	4	4	4	3	4	4	3	3	4	3	3	3	4	3	3	3	3	4	3
3	4	4	1	1	4	4	3	3	3	2	4	2	2	3	2	1	2	2	2
3	4	3	3	3	4	4	3	4	3	3	3	3	3	4	3	4	2	2	2
1	4	2	2	2	3	4	2	3	4	1	4	4	1	3	5	4	4	4	4
3	3	3	3	3	3	4	3	3	3	3	3	3	2	3	3	3	3	3	3
3	5	3	3	2	3	4	3	4	4	3	3	3	2	4	2	3	2	3	4
4	4	2	4	2	4	4	1	4	4	3	2	3	2	2	4	3	3	2	2
3	3	3	3	3	3	3	3	3	3	3	3	3	3	3	3	3	3	3	3
3	3	3	2	2	4	4	3	3	3	3	3	4	2	3	2	5	3	3	4
3	4	4	3	2	4	4	2	4	4	3	3	4	3	4	4	4	2	3	2
4	4	4	3	2	4	3	2	4	4	3	2	3	3	4	2	2	2	2	2
3	4	4	5	5	4	4	4	4	5	5	5	5	4	5	5	5	5	5	5
3	3	3	3	3	4	4	3	4	3	3	4	4	3	3	3	3	3	3	3
3	4	3	1	2	1	2	3	4	4	3	2	1	1	2	3	4	2	3	3
4	3	3	3	3	4	4	3	4	4	2	3	3	4	2	3	4	3	3	2
4	3	3	4	3	4	4	3	4	4	3	3	4	3	4	3	4	4	4	4
3	3	3	2	2	4	4	2	4	2	2	2	3	1	3	3	3	2	2	2
3	3	4	2	3	3	4	2	4	4	3	3	5	3	3	3	3	3	3	3
3	5	4	2	2	4	4	3	3	4	2	2	2	2	3	5	5	2	3	3
2	4	4	2	2	5	3	2	5	4	2	3	1	3	3	2	4	3	3	3
4	4	4	3	3	4	4	3	4	4	3	3	3	4	4	3	4	2	2	2
4	4	3	2	4	4	4	1	4	4	4	4	4	2	2	4	4	2	2	2
1	2	3	3	1	2	2	1	3	3	1	1	1	1	1	2	1	1	1	1
2	3	2	4	3	4	4	2	4	3	2	2	3	2	2	2	4	2	2	2
3	4	4	2	2	4	4	2	4	4	2	4	2	2	4	5	4	2	1	2
3	4	4	4	4	4	4	3	4	4	2	3	3	3	4	3	4	3	4	4
1	1	1	1	1	3	4	1	1	2	1	1	1	1	1	1	1	1	1	1
3	4	3	2	3	3	4	3	3	4	2	3	3	2	3	4	2	2	2	3
3	3	2	2	3	3	3	3	3	3	3	3	3	3	3	3	3	4	3	3
4	4	3	3	3	4	4	3	3	4	3	4	3	2	4	2	4	3	3	1
5	4	4	5	5	5	5	5	5	4	5	5	5	5	4	5	5	5	3	4
2	2	2	2	2	1	3	2	2	2	2	2	2	2	2	2	2	2	2	2
2	3	3	2	2	4	4	3	3	4	3	3	3	3	3	5	4	2	2	2
3	3	3	4	3	5	4	3	4	4	3	3	4	4	3	4	3	4	3	3
4	2	2	1	3	4	3	2	3	4	2	2	2	2	4	4	4	5	2	3
4	2	3	1	2	2	3	2	2	4	5	5	4	3	4	2	2	2	5	2
2	4	5	4	5	4	4	3	4	2	4	4	4	4	4	4	4	4	4	2
4	4	4	4	3	4	5	3	4	4	3	3	3	2	3	3	4	1	1	1
2	4	3	2	2	4	4	2	4	4	3	1	1	2	5	4	4	4	3	1
3	3	3	3	3	2	2	2	2	2	2	2	2	2	2	3	3	3	3	3
3	2	4	3	2	3	2	3	3	3	4	1	2	3	3	3	3	2	3	3
4	4	3	4	4	4	4	2	4	4	4	4	4	4	4	4	4	4	4	4
3	3	4	3	3	3	4	4	3	3	3	3	4	4	4	4	4	4	3	3
2	2	2	2	2	3	3	2	2	2	2	2	3	2	3	2	4	2	3	2
1	2	1	3	2	4	4	4	4	4	3	5	3	1	2	4	4	2	1	4
3	4	3	2	1	4	3	2	3	3	2	2	2	3	3	2	3	2	2	2
2	2	2	2	2	3	2	2	2	2	3	2	2	2	2	3	2	2	2	2
3	4	2	2	2	4	2	2	3	2	2	3	4	2	3	4	4	3	3	3
3	3	3	3	3	3	4	2	3	3	2	3	4	2	2	3	3	3	3	3
4	4	4	4	4	4	3	1	3	3	1	2	3	1	3	4	1	1	1	1
3	4	3	4	3	4	4	3	4	4	2	3	2	2	4	4	5	3	3	3
3	3	2	4	2	4	4	1	2	4	2	3	1	1	3	4	4	2	4	4
3	3	3	2	2	4	4	1	4	4	2	3	3	2	3	4	4	2	2	1
3	4	1	3	3	3	3	2	2	3	3	3	3	2	2	4	4	2	2	2
3	2	3	2	3	3	4	3	4	3	3	3	3	2	3	5	5	5	4	4
4	4	1	3	3	2	4	1	3	3	1	3	3	3	3	5	3	5	5	4
3	3	3	3	3	4	4	2	4	4	3	3	3	3	3	3	3	3	3	3
4	5	4	4	4	4	4	3	4	4	3	4	3	4	4	4	4	4	3	3
3	4	3	3	3	3	3	2	3	3	3	2	3	2	3	3	3	2	2	2
2	2	2	2	2	2	2	3	2	2	2	2	2	2	2	2	2	2	2	3
4	4	3	3	3	4	4	4	4	4	4	4	4	4	4	3	3	2	2	2
3	4	2	3	3	3	4	3	3	4	4	3	3	3	3	4	4	2	2	2
1	1	1	1	1	3	1	1	1	3	1	1	1	1	3	1	1	1	1	1
2	2	2	2	2	2	2	2	1	1	2	2	2	2	2	2	3	5	2	2
3	3	3	3	3	3	3	3	3	3	2	2	1	2	2	3	3	3	3	3
3	2	3	2	2	5	4	3	4	4	3	3	3	3	4	4	4	4	4	4
2	2	2	2	2	2	2	2	2	2	2	2	2	2	2	2	4	1	2	2
4	4	4	4	4	4	4	3	4	4	4	3	4	4	4	4	4	4	4	4
2	4	3	2	2	4	3	2	2	2	2	2	2	2	2	3	4	3	3	3
3	4	4	4	4	4	3	2	3	3	4	3	3	2	3	3	3	3	3	5
3	5	3	3	1	4	4	3	2	1	3	2	3	4	3	5	3	1	1	1
3	4	3	4	3	4	4	3	3	3	3	3	4	2	4	4	4	2	2	2
3	4	3	4	4	3	3	2	5	4	3	3	4	3	3	2	3	3	3	3
4	4	4	4	5	5	5	2	4	3	3	3	2	2	2	3	4	4	5	3
3	2	4	3	3	3	4	3	3	3	1	3	3	3	1	3	3	3	5	4
3	4	3	3	3	4	4	2	4	4	2	2	2	2	4	1	3	2	2	2
2	3	3	3	2	3	3	3	1	1	3	2	2	2	2	3	3	2	1	1
3	3	3	3	3	4	3	2	3	3	3	3	3	1	4	3	3	3	3	3
3	3	3	3	3	3	3	3	3	3	3	3	3	3	3	3	3	3	3	3
4	4	4	5	4	2	4	1	4	4	2	2	2	1	4	2	4	1	3	3
4	4	4	4	4	4	4	1	4	4	4	2	4	3	4	1	2	1	2	1
2	3	3	4	3	2	4	3	4	4	1	2	3	3	2	3	3	2	2	2
3	3	3	3	3	3	3	3	3	3	3	3	3	3	3	3	3	3	3	3
4	4	3	2	3	4	4	2	3	4	3	2	3	2	4	4	4	4	4	4
3	4	4	2	3	4	4	3	3	3	1	3	3	3	4	4	4	3	4	4
3	3	2	2	1	3	2	2	2	2	3	2	3	2	2	4	4	4	4	4
4	4	4	3	3	2	2	3	3	3	4	5	5	3	5	4	3	4	4	3
3	3	4	3	2	4	4	2	4	4	2	3	3	2	4	2	3	2	2	2
4	4	4	3	4	4	4	4	4	4	5	4	4	4	4	4	4	3	3	2
3	3	3	3	3	4	4	2	1	3	3	3	3	3	3	3	3	3	3	3
3	3	3	3	2	4	4	3	3	3	3	4	3	2	2	4	4	3	3	3
3	5	3	2	3	3	4	2	3	2	4	3	1	1	3	2	3	5	1	1
4	4	4	4	4	4	3	1	3	2	1	3	2	2	2	4	4	4	4	4
3	4	3	3	3	5	4	3	5	5	1	4	5	2	4	4	3	1	1	1
3	3	3	3	3	3	3	3	3	3	3	3	3	3	3	3	3	3	3	3
2	2	2	3	3	3	4	3	2	2	2	2	2	2	2	3	3	3	2	2
3	3	3	3	3	4	4	3	4	4	3	1	4	4	2	3	3	3	3	3
4	4	3	4	4	4	4	2	4	4	4	4	4	4	4	4	4	4	4	3
4	4	3	5	5	2	4	3	4	4	4	4	3	5	4	5	4	2	3	4
4	5	5	5	5	4	4	3	4	4	3	3	4	3	3	5	5	5	5	5
3	3	3	3	3	3	3	3	3	3	3	3	3	3	3	3	3	3	3	3
3	2	4	2	3	1	2	1	4	2	2	2	3	1	4	4	4	3	2	3
4	3	3	3	3	3	3	2	3	4	3	3	3	3	2	3	3	3	3	3
1	1	1	1	3	2	3	2	3	3	1	3	3	3	3	3	3	4	3	3
4	3	3	3	2	5	2	2	3	5	3	1	2	3	3	3	2	2	2	3
2	2	2	2	2	4	3	2	2	2	2	2	2	2	2	3	4	4	3	3
3	5	2	3	3	3	4	4	3	3	3	2	4	3	3	2	3	3	2	2
4	4	4	4	4	4	5	2	5	5	3	4	4	4	5	5	4	4	5	4
3	4	2	2	3	4	3	3	4	2	4	3	3	2	2	4	3	2	2	3
4	2	4	1	5	2	1	4	4	4	3	4	4	3	5	1	3	2	5	5
3	3	3	3	3	3	3	2	3	3	3	3	3	3	3	3	3	3	3	3
2	2	2	2	2	4	4	2	2	2	2	4	2	2	2	2	2	2	2	2
5	5	5	5	3	5	5	2	4	4	3	4	5	5	5	4	3	4	4	5
3	3	3	3	3	5	5	3	2	4	1	1	3	3	3	3	3	3	3	3
1	1	1	1	1	1	1	1	1	1	1	1	1	1	1	1	1	1	1	1
4	4	2	3	2	3	3	3	4	4	3	3	3	2	2	2	3	2	2	2
4	4	4	4	4	4	4	3	4	4	3	4	4	4	4	4	4	4	4	4
3	2	4	4	4	4	4	1	4	4	2	2	2	2	4	3	4	2	2	2
2	2	3	3	3	4	4	3	4	4	1	2	3	2	2	4	5	4	3	4
4	4	4	4	4	4	4	3	4	4	2	4	4	3	3	3	4	3	3	3
3	4	4	3	3	4	4	2	3	3	3	3	3	3	3	2	3	3	3	2
1	2	2	4	2	3	3	1	2	1	2	4	2	3	3	1	3	1	1	1
4	4	5	4	4	4	4	4	4	4	4	4	4	4	4	4	4	4	4	4
3	4	3	3	3	4	4	3	4	4	3	4	3	3	4	3	4	3	2	2
3	3	3	3	3	4	4	2	4	3	3	3	3	2	3	3	4	3	3	3
4	4	4	5	5	4	4	3	4	4	4	4	4	4	4	4	5	4	4	4
3	3	3	3	3	4	4	3	4	4	2	3	4	2	2	2	3	3	3	3
3	3	4	3	3	2	2	2	2	2	2	2	2	2	2	3	3	3	2	2
2	2	2	1	1	5	4	1	1	1	3	2	2	1	1	3	2	2	3	2
3	3	4	4	2	3	3	4	4	4	4	4	4	3	3	4	3	3	2	3
2	4	5	2	2	3	4	2	4	4	3	2	5	4	2	5	2	3	4	5
4	2	1	3	3	4	4	3	4	4	1	3	3	2	3	4	4	4	4	4
3	3	2	2	2	4	3	3	3	3	3	3	3	3	3	2	2	2	2	2
1	2	1	3	1	3	2	3	2	2	2	2	3	1	1	1	2	2	2	2
3	3	2	2	2	4	4	2	3	4	2	4	3	2	3	2	3	3	4	3
3	3	3	3	3	3	3	3	3	3	3	3	3	3	3	3	3	3	3	3
5	4	5	4	5	5	4	3	5	5	1	2	1	1	4	3	5	5	4	3
1	1	1	1	1	1	1	1	1	1	1	1	1	1	1	1	1	1	1	1
2	4	2	2	2	3	3	1	4	4	3	3	3	3	2	4	3	3	3	3
3	2	1	1	1	4	3	1	1	1	1	2	3	3	1	2	3	2	1	3
5	5	5	5	5	5	5	3	5	4	3	4	4	5	5	5	5	3	4	5
5	5	5	5	4	5	5	4	5	4	3	4	5	4	5	4	5	5	5	4
4	4	4	3	4	3	4	2	2	3	2	2	2	2	4	2	4	2	2	2
3	3	4	5	2	5	3	1	4	4	2	2	2	2	1	2	2	2	4	2
2	3	3	3	2	4	4	2	3	3	3	3	2	2	2	2	3	3	3	3
1	1	1	1	1	1	3	1	1	2	1	1	3	1	2	5	5	1	1	1
3	3	4	2	2	4	4	3	2	2	3	3	3	2	2	3	4	2	1	1
4	4	3	3	2	4	4	4	4	3	4	2	3	4	2	4	4	1	2	2
4	3	3	4	2	3	4	3	3	4	4	3	2	1	4	3	3	2	2	2
4	4	3	4	4	4	4	3	4	4	3	3	3	3	3	4	3	3	2	3
3	4	4	4	4	4	4	2	4	4	3	4	4	3	3	5	3	3	4	4
4	4	4	3	3	4	4	3	4	4	3	3	4	3	4	3	4	3	3	4
4	4	3	5	3	5	5	3	5	5	3	5	4	5	4	2	3	1	4	3
4	2	4	3	1	4	2	3	2	4	2	1	2	1	2	2	3	2	2	2
3	3	1	4	5	3	1	2	3	4	2	2	2	2	5	2	2	2	2	2
3	4	2	4	2	3	3	2	3	3	4	3	2	2	2	4	4	2	3	2
3	3	3	4	2	4	2	2	3	2	3	4	3	2	3	2	3	2	2	2
3	1	4	4	4	4	4	3	3	3	4	3	4	3	1	3	4	2	1	3
2	2	3	2	2	3	2	2	3	3	2	2	2	2	2	2	2	2	2	1
2	2	2	3	3	5	3	3	3	3	1	1	1	3	4	3	4	4	4	5
3	4	1	2	1	4	4	1	3	3	1	3	2	1	2	5	3	1	1	1
3	2	2	2	2	5	4	3	5	4	2	4	4	2	4	3	2	2	2	2
3	3	3	3	2	4	4	3	3	3	3	3	3	2	2	5	5	3	4	3
4	4	3	4	3	4	3	3	3	4	3	3	4	3	3	4	4	3	3	3
1	1	1	1	1	1	3	1	1	1	1	1	1	1	1	1	3	3	1	1
4	4	3	2	4	4	3	3	3	2	3	2	3	2	2	2	2	3	2	3
3	4	3	4	2	4	3	3	3	3	3	2	3	2	3	3	3	3	2	3
2	2	1	2	2	3	3	3	3	2	2	2	2	1	2	4	2	2	2	2
4	4	3	3	3	4	4	3	3	3	3	4	4	3	4	3	3	3	3	3
3	1	2	2	2	4	4	2	2	3	3	3	3	2	3	3	3	3	4	4
3	3	3	3	3	4	5	3	4	3	3	3	3	3	4	3	3	3	3	2
4	3	4	2	2	4	4	2	4	4	3	2	3	2	2	4	4	3	4	3
4	4	2	3	2	4	4	3	4	4	3	3	3	3	4	2	4	2	2	2
2	2	2	2	2	4	4	1	4	4	2	2	2	2	1	5	5	1	1	1
4	5	5	4	5	5	5	5	5	5	5	5	5	5	5	4	3	3	4	3
3	4	3	3	2	4	4	3	4	4	2	2	3	4	2	4	4	4	2	4
3	3	3	3	4	4	3	3	4	4	3	3	3	3	3	2	3	3	3	3
3	3	3	3	3	3	3	3	3	3	2	2	3	3	3	4	3	3	3	2
1	2	4	3	1	1	1	1	1	1	1	1	1	1	1	1	1	3	3	3
3	3	3	3	3	3	3	3	3	3	3	3	3	3	3	3	3	3	3	3
3	3	2	3	3	4	4	3	4	4	3	3	3	2	3	3	3	4	4	4
2	4	2	2	2	4	4	3	3	3	2	3	3	4	4	2	3	1	1	1
1	3	4	4	3	4	4	3	4	3	2	3	2	2	2	3	3	4	4	2
2	3	2	2	2	4	4	3	3	4	2	2	3	2	3	2	2	4	4	4
3	3	3	3	3	3	3	3	3	3	3	3	3	1	3	3	4	4	4	3
4	4	2	2	3	2	3	1	2	3	1	2	4	2	2	4	3	2	3	3
4	4	1	4	3	5	5	3	4	4	4	3	4	2	5	3	4	2	2	2
2	5	1	2	1	5	5	3	3	5	2	3	3	2	4	4	5	4	4	4
4	3	3	3	2	4	4	3	4	4	3	4	4	3	3	2	4	2	2	3
3	2	2	3	2	4	4	3	3	4	2	2	3	3	3	3	3	1	1	1
4	4	3	2	2	1	4	2	4	4	2	3	2	1	3	4	4	2	4	2
5	5	5	5	5	5	5	5	5	5	5	5	5	5	5	5	5	5	5	5
2	2	2	2	2	2	2	2	2	2	2	2	2	2	2	2	4	2	2	2
2	4	2	1	2	3	4	1	2	2	1	3	1	1	3	4	3	2	3	4
2	4	2	1	2	3	4	2	2	2	1	2	1	2	3	4	3	2	2	4
2	1	2	1	1	1	1	2	2	2	2	2	2	2	2	2	2	2	1	1
3	4	3	3	3	4	4	3	5	4	3	2	3	3	4	3	3	3	3	3
2	2	2	2	2	3	3	2	2	2	1	1	2	1	2	3	3	3	2	2
4	5	4	4	4	4	4	1	4	4	2	3	2	2	3	4	3	3	3	4
2	4	3	2	2	4	4	1	2	2	1	3	4	3	4	3	3	2	3	4
4	4	3	3	3	4	5	3	4	4	3	3	3	2	3	5	4	4	2	4
5	5	4	4	4	5	5	3	4	4	5	4	4	4	5	4	4	5	4	4
4	4	4	4	2	4	4	3	5	4	3	2	2	2	1	2	2	2	2	2
5	5	5	4	4	5	5	3	5	5	4	4	4	3	5	2	4	4	2	2
2	1	2	2	2	2	2	2	1	2	1	1	2	1	2	2	2	2	1	1
4	4	4	3	3	4	5	3	4	4	3	4	4	4	4	5	4	2	2	2
4	4	3	4	3	4	4	3	4	4	3	3	3	3	4	3	3	3	3	3
3	3	3	3	2	4	4	2	4	4	4	2	3	3	4	4	4	2	2	2
4	2	2	2	2	2	2	1	1	2	2	4	2	2	2	4	4	2	1	2
2	2	2	2	2	2	2	2	2	2	2	2	2	2	2	2	2	2	2	2
4	4	4	3	3	4	4	3	4	2	4	3	4	4	4	3	4	3	4	4
3	2	3	4	3	4	4	2	4	4	3	2	2	2	4	4	1	3	3	4
1	2	1	1	1	3	3	1	3	3	1	1	1	1	1	1	1	1	1	1
2	2	1	1	2	4	4	2	4	4	2	2	2	2	2	2	2	2	2	2
3	3	2	1	1	2	2	1	2	3	4	3	3	3	1	2	3	3	3	3
5	4	5	5	5	5	5	5	5	4	4	5	4	5	5	4	5	5	5	5
4	5	5	5	4	5	4	4	5	5	5	5	5	5	5	5	5	5	5	4
3	5	4	5	2	4	4	1	4	4	1	1	2	2	2	2	4	2	2	2
5	5	5	5	5	5	5	1	5	5	1	5	5	3	5	5	4	4	5	5
2	2	2	2	2	2	2	2	2	2	2	2	2	2	2	2	2	2	2	2
4	4	4	4	4	4	4	3	4	4	4	4	4	4	4	4	5	4	4	4
5	5	5	5	5	5	5	5	5	5	5	5	5	5	5	5	5	5	5	5
4	4	4	2	4	4	4	4	4	4	4	4	4	4	4	4	2	3	4	4
2	3	4	3	2	4	4	3	4	3	2	3	4	3	4	3	3	2	2	2
4	4	4	1	1	4	4	1	4	4	2	3	4	1	1	4	4	3	4	3
2	3	3	3	3	4	4	3	2	3	3	3	3	3	4	3	3	3	5	2
3	4	3	3	2	4	4	3	4	4	4	3	3	3	3	4	4	4	4	4
5	5	5	5	5	5	5	5	5	5	5	2	4	5	5	5	5	5	5	5
3	3	3	3	3	4	4	2	3	4	3	2	2	1	4	3	3	3	3	3
4	4	4	3	3	4	4	3	4	4	3	3	4	2	4	4	4	4	4	4
3	3	3	3	3	3	3	3	3	3	3	3	3	3	3	3	3	3	3	3
4	4	4	3	3	4	4	4	4	4	3	3	3	3	4	4	4	3	4	4
3	3	4	4	4	4	3	3	4	4	4	3	3	3	3	2	3	3	3	3
3	3	3	2	4	3	3	3	3	3	3	3	3	3	3	3	3	2	3	3
1	1	1	2	1	3	3	3	3	3	3	2	3	2	3	4	3	2	1	2
1	1	1	1	1	4	4	2	3	3	2	4	2	2	2	2	4	2	2	2
3	3	2	2	2	4	3	3	3	2	2	2	3	3	2	2	3	2	3	3
3	3	3	3	2	3	3	3	3	3	3	3	3	3	3	3	3	3	3	3
2	2	2	3	2	4	4	2	2	2	2	2	2	3	2	4	3	4	2	2
3	3	3	3	3	3	3	3	3	3	3	3	3	3	3	3	3	3	3	3
3	4	2	1	3	2	2	2	2	2	2	1	2	1	2	1	4	3	4	3
4	3	4	3	3	3	3	3	4	3	3	3	3	3	3	3	3	3	3	3
4	4	4	4	4	2	5	4	4	2	4	4	4	4	1	4	3	3	3	3
